# Supplementary material for: Disposable Paper Cups: A Study on Potentially Toxic Elements, Radiological Impact, and Feasibility of Valuable Elements Recovery
Source: Toxics. 2025 Feb 28;13(3):179. doi: 10.3390/toxics13030179 (PMC11946655; doi:10.3390/toxics13030179)
Supplement: Supplementary file 1 [file toxics-13-00179-s001.zip]

Archive with 1 entries (1 files):
- toxics-3481921-supplementary.pdf
